# Supplementary material for: Efficacy of auriculotherapies for primary insomnia: A systematic review and network meta-analysis
Source: Medicine (Baltimore). 2026 Apr 24;105(17):e48357. doi: 10.1097/MD.0000000000048357 (PMC13124389; doi:10.1097/MD.0000000000048357)
Supplement: Supplementary file 3 [file medi-105-e48357-s003.xlsx]

## Sheet: sheet1
Table S2. Methodological Quality of Included Studies
No.	Source	Random Allocation Method	Allocation Concealment	Blinding		Incomplete Outcome Data	Selective Reporting	Other Sources of Bias
				Participants/Personnel	Outcome Assessors
4	Lin 2007	Unclear (only mentioned random, no specific method described)	Unclear	Unclear	Unclear	Low	Low	Low
1	Li 2010	Simple digital random method	Unclear	Unclear	Unclear	Low	Low	Low
5	Jiang 2010	Random number table	Unclear	Unclear	Unclear	Low	Low	Low
8	Pi 2012	Unclear (only mentioned random, no specific method described)	Unclear	Unclear	Unclear	High	Low	Low
9	Liang 2017	Random number table	Unclear	Unclear	Unclear	Low	Low	Low
10	Lin 2017	Unclear (only mentioned random, no specific method described)	Unclear	Unclear	Unclear	Unclear	Low	Unclear (baseline characteristics were not described)
12	Suen 2019	Computer-generated random numbers	Low (Opaque sealed envelope)	Low	Low	Low	Low	High (Age showed slight significant differences between groups; this variable was adjusted for in the subsequent GEE model analysis)
21	Zhou 2019	Random number table	Low (Opaque sealed envelope)	Low	Low	Low	Low	Low
3	Chen 2021	Random number table	Low (Opaque sealed envelope)	Low	Unclear	Low	Low	Low
2	Ye 2022	Random number table	Unclear	Unclear	Unclear	Low	Low	Low
16	Zeng 2022	Random number table	Low (Opaque sealed envelope)	Unclear	Unclear	Low	Low	Low
19	Zhang 2022	Random number table	Unclear	Unclear	Unclear	Low	Low	Low
20	Wu 2022	Unclear (only mentioned random, no specific method described)	Unclear	Low	Low	Low	Low	Low
6	Leng 2023	Random number table	Unclear	Unclear	Unclear	Low	Low	Unclear (whether the measurement methods for outcome measures were consistent between the two groups was not specified)
7	Huang 2023	Random number table	Unclear	Unclear	Unclear	Low	Low	Low
14	Deng 2023	Random number table	Unclear	Unclear	Unclear	Low	Low	Low
15	Wu 2023	Random number table	Unclear	Unclear	Unclear	Low	Low	Low
18	Zheng 2023	Random sampling and allocation	Low (Opaque sealed envelope)	Unclear	Unclear	Low	Low	Low
22	Gong 2023	Unclear (only mentioned random, no specific method described)	Unclear	Unclear	Unclear	Low	Low	Low
11	Jing 2024	Stratified random sampling	Unclear	Unclear	Unclear	Low	Low	Low
13	Zhang 2024	Computer-generated random numbers	Low (Opaque sealed envelope)	Low	Low	Low	Low	Low
17	Gu 2024	Unclear (only mentioned random, no specific method described)	Unclear	Unclear	Unclear	Low	Low	Low
23	Qi 2025	SPSS random numbers	Unclear	Low	Unclear	Low	Low	High (Baseline imbalance)
24	Yeom 2025	Computer-generated random numbers	Low (Opaque sealed envelope)	Low	Low	Low	Low	Low
25	Huang 2025	Random number table	Unclear	Unclear	Unclear	Low	Low	Low

## Sheet: Sheet1 (2)
Table S3. minimum Data Set						Notes
study	trt	mean	sd	n		trt	letters	treatment
1	4	-9.15	5.68	30		1	A	Usual care
1	2	-5.64	5.73	30		2	B	Sham
2	5	-5.63	2.59	35		3	C	Estazolam
2	4	-1.75	2.8	28		4	D	Auricular acupressure
3	4	-7.01	3.44	63		5	E	Auricular bloodletting + auricular acupressure
3	2	-1.55	1.21	62		6	F	Auricular scraping
4	4	-5.78	3.41	132		7	G	Auricular scraping + auricular acupressure
4	2	-1.87	3.32	121		8	H	Auricular needle-embedding
5	8	-7.56	2.92	35		9	I	Auricular needle-embedding + auricular acupressure
5	3	-5.27	2.91	35		10	J	Laser auriculotherapy
6	4	-4.67	1.18	46		11	K	Auricular acupressure + laser auriculotherapy
6	3	-3	1.28	44		12	L	Auricular massage + auricular scraping + auricular acupressure
7	11	-3.86	3.72	51		13	M	taVNS
7	4	-3.21	4.73	50		14	N	Auricular acupuncture + auricular acupressure
7	10	-2.99	3.27	46
8	14	-6.42	2	31
8	4	-5.22	2.57	32
9	5	-4.89	2.14	36
9	4	-4.67	2.46	37
10	5	-6.33	2.56	30
10	4	-3.67	1.12	30
11	7	-13.27	0.86	32
11	6	-10.96	0.98	32
11	4	-10.71	1.1	31
12	4	-7.7	2.91	40
12	1	-3.7	4.78	40
13	13	-8	5.96	15
13	2	-5	5.6	15
14	6	-7.24	2.02	30
14	3	-6.24	2.12	30
15	7	-8.15	2.07	48
15	4	-5.94	2.47	48
16	12	-5.67	2.04	31
16	4	-3.06	1.69	31
17	12	-7.3	1.62	30
17	4	-5.5	1.82	30
18	9	-4.93	2.83	33
18	4	-3.47	2.59	34
19	13	-4.04	3.29	30
19	2	-0.74	3.53	30
20	7	-7.48	1.72	43
20	4	-6	1.68	41
21	13	-8.2	3.4	36
21	2	-3.9	3.55	36
22	7	-10.76	2.18	35
22	4	-7.04	2.44	35
23	13	-6.94	3.5	34
23	2	-3.54	4.19	33
24	13	-4.5	3.55	20
24	2	-1.9	2.15	20
25	7	-7.38	0.57	39
25	4	-6.34	0.6	38
